# Supplementary material for: Therapeutic senescence via GPCR activation in synovial fibroblasts facilitates resolution of arthritis
Source: Nat Commun. 2020 Feb 6;11:745. doi: 10.1038/s41467-020-14421-x (PMC7005314; doi:10.1038/s41467-020-14421-x)
Supplement: Supplementary file 4 — Source Data [file 41467_2020_14421_MOESM4_ESM.xlsx]

## Sheet: FIG 1A
N=4 (each line represents one patient)
Red box: expected band size
Primer	Amplicon size (bp)	Qiagen Cat No.
Hs_AGRP_1_SG QuantiTect Primer Assay	149	QT00204477
Hs_ASIP_1_SG QuantiTect Primer Assay	105	QT00061509
Hs_MC1R_1_SG QuantiTect Primer Assay	137	QT01004241
Hs_MC2R_2_SG QuantiTect Primer Assay	118	QT01155007
Hs_MC3R_1_SG QuantiTect Primer Assay	74	QT00209895
Hs_MC4R_1_SG QuantiTect Primer Assay	89	QT00245595
Hs_MC5R_1_SG QuantiTect Primer Assay	146	QT00211960
Hs_MRAP_1_SG QuantiTect Primer Assay	86	QT00103866
Hs_MRAP2_1_SG QuantiTect Primer Assay	113	QT00493150
Hs_PCSK1_1_SG QuantiTect Primer Assay	139	QT00013853
Hs_PCSK2_1_SG QuantiTect Primer Assay	126	QT00054754
Hs_POMC_1_SG QuantiTect Primer Assay	126	QT00001204
Hs_HPRT1_1_SG QuantiTect Primer Assay	130	QT00059066

## Sheet: Fig 1B
MC1R	MC3R	MC4R	MC5R
12.91	13.9	10.68	15.22
12.64	17.86	17.7	18.22
11.41	15.59	14.7	14.99
12.51	10.83	10.1	12.17
12.63	15.78	17.04	15.61
11.94	16.48	15.47	19.7
13.5	18.09	19.83	17.7
12.68	15.09	13.54	15.72
12.62	18.07	17.26	19.2
11.96	15.6	13.93	16.17
11.72	16.78	14.84	16.89
12.62	15.64	13.87	16.8

## Sheet: Fig 1C
SF
13.3151
10.8823
3.2844
9.1879
7.9941
6.60934
7.81612
15.6721
16.5252
8.37058
16.4169
8.35087
11.7992
9.44169
19.2764

## Sheet: Fig 1D
The additional bands correspond to compounds not used for the present study.
Phospho-p44/42 MAPK (Thr202/Tyr204) Rabbit mAb [197G2] - Cell Signaling Cat♯4377
p44/42 MAPK (Erk1/2) Rabbit mAb [137F5] - Cell Signaling Cat♯4695

## Sheet: Fig 1E
concentration (M)	aMSH	aMSH	aMSH	BMS	BMS	BMS
-12	0.163759	0.146892	0.244456	0.16254	0.141603	0.117154
-11	0.0767243	0.0978519	0.214045	0.0964489	0.207003	0.173999
-10	0.106554	0.15898	0.0895854	0.127272	0.152019	0.116201
-9	0.0241198	0.0931792	0.143565	0.0578978	0.038008	0.0932772
-8	0.0496301	0.203447	0.122604	0.0760774	0.229712	0.142928
-7	0.185503	0.189349	0.136991	0.0959684	0.163766	0.125257
-6	0.109204	0.243521	0.179709	0.093479	0.082047	0.0891927
-5	0.0356342	0.195081	0.123223	0.150406	0.246685	0.17784
-4	0.0414419	0.257681	0.168745	0.149808		0.145749

## Sheet: Fig 1F
concentration (M)	aMSH	aMSH	aMSH	BMS	BMS	BMS
-12	-0.0189205	-0.0108703	-0.00714032	-0.00325923	-0.0123622	-0.00112382
-7	0.0600397	0.0650399	0.05071	0.116901	0.0248392	0.0585331
-8	0.0595793	0.00905961	0.0563224	0.0926919	0.00147329	0.0402222
-9	0.0561895	0.0499212	0.0539277	0.10039	0.0307775	0.053466
-10	0.100129	0.0565273	0.0847351	0.0651201	0.0171472	0.0485573
-11	0.113686	0.0389046	0.0497104	0.0911844	0.00856105	0.0127932

## Sheet: Fig 1G
Days	Veh	Veh	Veh	Veh	Veh	Veh	BMS	BMS	BMS	BMS	BMS	BMS	αMSH	αMSH	αMSH	αMSH	αMSH	αMSH
0	0	0	0	0	0	0	0	0	0	0	0	0	0	0	0	0	0	0
1	16.7715	29.3385	39.8667	40.6044	35.6322	39.0361	19.2853	24.9983	28.5366	16.9767	30.7059	35.3125	31.0661	44.5962	25.7407	20.8696	27.0238	24.8795
2	26.9158	41.7996	76.2667	58.0769	53.7356	87.2289	31.3135	43.3726	54.1463	34.7674	42.8824	89	29.2764	55.2622	55.3086	57.7717	34.7024	83.3735

## Sheet: Fig 1H
CCL-2
Ctrl	αMSH	BMS
3.00708	2.68419	1.26064
3.01712	3.30652	2.22812
1.08957	0.441865	0.262865
2.75793	2.37492	1.15677
0.904855	0.515616	0.206261
0.697892	0.610093	0.60439
5.62637	5.31679	5.20035
3.56016	4.11059	3.43112
2.36379	2.54712	1.24477
3.1612	3.00526	2.44922
3.71902	2.94244	3.08178
2.71142	2.51511	2.97668
2.15205	0.731888	3.25402
3.9865	3.51244	5.81665
7.6521	4.7734	6.4072
CXCL-5
Ctrl	αMSH	BMS
0.462535	0.769076	0.141783
2.01822	2.08629	2.9533
0.253959	0.199805	0.222936
0.296935	0.40192	0.12933
0.910131	0.647429	0.954549
0.0231297	0.0231297	0.0387531
6.00823	6.80782	4.90625
0.692585	1.45025	0.300411
0.915004	0.836162	0.573067
0.415993	0.538629	0.244947
0.944341	0.912026	0.752133
0.705225	0.779735	0.297276
0.472713	0.333926	0.18519
3.2716	3.18541	0.463938
2.43966	3.33561	1.48397
IL-6
Ctrl	αMSH	BMS
6.39286	8.15165	3.17778
9.44549	8.06916	6.14358
18.7952	19.9912	19.7198
10.4552	13.2267	6.49306
12.6059	14.4074	10.7253
22.5931	21.3484	19.6646
3.01485	3.53162	3.5755
12.0884	18.0795	10.0588
7.35041	6.81255	5.71333
10.8469	26.1254	16.7652
17.2389	17.4407	10.8257
12.699	10.6588	14.0889
16.9729	16.214	8.41498
19.692	19.9351	14.3598

## Sheet: Fig 1I
Veh	Inv	Mig
100	60.5263	77.451
100	139.062	64.5455
100	155.556	114.583
100	140	200
100	94.4444	88.7755
100	60.4167	87.3016

## Sheet: Fig 2A
Ctrl	αMSH	BMS
40	24	24
92	76	84
42	32	40
92	64	64
19.2	13.6	20
24	12	16
40	32	36
16	13.6	13.6
22	14	10
42	10	18
14	14	10
68	36	28
52	26	36

[truncated: 28 more sheets: Fig 2B, Fig 2C, Fig 2F, Fig 2H, Fig 2I, Fig 2J, Fig 2K, Fig 3A, Fig 3B, Fig 3D, FIG 4D, FIG 4E, Fig 5A, Fig 5D, Fig 5E, Fig 5F, Fig 5G, Fig 6A, Fig 6C, Fig 6F …]
